# Supplementary material for: Fauna associated with shallow-water methane seeps in the Laptev Sea
Source: PeerJ. 2020 May 4;8:e9018. doi: 10.7717/peerj.9018 (PMC7204824; doi:10.7717/peerj.9018)
Supplement: Supplemental Information 4 — Taxa with significantly different abundance values in five station groups [file peerj-08-9018-s004.xlsx]

## Sheet: Oligobrachia sp.
Kruskal-Wallis rank sum test
data: x and group
Kruskal-Wallis chi-squared = 16.8017, df = 4, p-value = 0
Comparison of x by group
(Holm)
List of pairwise comparisons: Z statistic (adjusted p-value)
------------------------------------------------
C15 - C15-seep : -0.584818 (0.8380)
C15 - Control : 1.771507 (0.1912)
C15-seep - Control : 1.953200 (0.1524)
C15 - ODEN : -1.333041 (0.3650)
C15-seep - ODEN : -0.389349 (0.6970)
Control - ODEN : -2.971153 (0.0134)*
C15 - Seep background : 2.045560 (0.1428)
C15-seep - Seep background : 2.131116 (0.1323)
Control - Seep background : 0.000000 (0.5000)
ODEN - Seep background : 3.469560 (0.0026)*
alpha = 0.05
Reject Ho if p <= alpha/2

## Sheet: Nephtys ciliata
Kruskal-Wallis rank sum test
data: x and group
Kruskal-Wallis chi-squared = 15.7221, df = 4, p-value = 0
Comparison of x by group
(Holm)
List of pairwise comparisons: Z statistic (adjusted p-value)
------------------------------------------------
C15 - C15-seep : 1.722916 (0.2123)
C15 - Control : 1.973849 (0.1452)
C15-seep - Control : 0.000000 (1.0000)
C15 - ODEN : -0.778822 (0.8722)
C15-seep - ODEN : -2.343054 (0.0765)
Control - ODEN : -2.705526 (0.0307)
C15 - Seep background : 2.279204 (0.0793)
C15-seep - Seep background : 0.000000 (1.0000)
Control - Seep background : 0.000000 (0.5000)
ODEN - Seep background : 3.159374 (0.0079)*
alpha = 0.05
Reject Ho if p <= alpha/2

## Sheet: Yoldiella lenticula
ruskal-Wallis rank sum test
data: x and group
Kruskal-Wallis chi-squared = 15.5896, df = 4, p-value = 0
Comparison of x by group
(Holm)
List of pairwise comparisons: Z statistic (adjusted p-value)
------------------------------------------------
C15 - C15-seep : 1.408962 (0.3971)
C15 - Control : 2.523299 (0.0407)
C15-seep - Control : 0.727304 (0.9341)
C15 - ODEN : 2.729941 (0.0285)
C15-seep - ODEN : 0.580821 (0.8420)
Control - ODEN : -0.268270 (0.7885)
C15 - Seep background : -0.231378 (0.4085)
C15-seep - Seep background : -1.583868 (0.3397)
Control - Seep background : -2.723679 (0.0258)
ODEN - Seep background : -2.971608 (0.0148)*
alpha = 0.05
Reject Ho if p <= alpha/2

## Sheet: Cistenides hyperborea
ruskal-Wallis rank sum test
data: x and group
Kruskal-Wallis chi-squared = 15.4923, df = 4, p-value = 0
Comparison of x by group
(Holm)
List of pairwise comparisons: Z statistic (adjusted p-value)
------------------------------------------------
C15 - C15-seep : -0.355597 (0.7221)
C15 - Control : 2.707930 (0.0305)
C15-seep - Control : 2.492254 (0.0444)
C15 - ODEN : 2.904616 (0.0184)*
C15-seep - ODEN : 2.518499 (0.0471)
Control - ODEN : -0.309373 (0.3785)
C15 - Seep background : 2.296711 (0.0649)
C15-seep - Seep background : 2.091748 (0.0912)
Control - Seep background : -0.718919 (0.9444)
ODEN - Seep background : -0.505778 (0.9195)
alpha = 0.05
Reject Ho if p <= alpha/2

## Sheet: Tharyx sp.
Kruskal-Wallis rank sum test
data: x and group
Kruskal-Wallis chi-squared = 14.8124, df = 4, p-value = 0.01
Comparison of x by group
(Holm)
List of pairwise comparisons: Z statistic (adjusted p-value)
------------------------------------------------
C15 - C15-seep : 0.309413 (0.7570)
C15 - Control : 0.649875 (0.7737)
C15-seep - Control : 0.236318 (0.4066)
C15 - ODEN : -2.912454 (0.0161)*
C15-seep - ODEN : -2.476988 (0.0530)
Control - ODEN : -3.165265 (0.0077)*
C15 - Seep background : -0.920960 (0.7141)
C15-seep - Seep background : -1.005593 (0.7865)
Control - Seep background : -1.447450 (0.4433)
ODEN - Seep background : 1.950542 (0.1789)
alpha = 0.05
Reject Ho if p <= alpha/2

## Sheet: Spiochaetopterus typicus
Kruskal-Wallis rank sum test
data: x and group
Kruskal-Wallis chi-squared = 12.953, df = 4, p-value = 0.01
Comparison of x by group
(Holm)
List of pairwise comparisons: Z statistic (adjusted p-value)
------------------------------------------------
C15 - C15-seep : 1.060336 (0.5780)
C15 - Control : 1.214768 (0.5611)
C15-seep - Control : 0.000000 (1.0000)
C15 - ODEN : -1.587154 (0.3937)
C15-seep - ODEN : -2.263586 (0.0944)
Control - ODEN : -2.613765 (0.0403)
C15 - Seep background : 1.402693 (0.4821)
C15-seep - Seep background : 0.000000 (1.0000)
Control - Seep background : 0.000000 (0.5000)
ODEN - Seep background : 3.052219 (0.0114)*
alpha = 0.05
Reject Ho if p <= alpha/2

## Sheet: Yoldiella solidula
Kruskal-Wallis rank sum test
data: x and group
Kruskal-Wallis chi-squared = 12.5138, df = 4, p-value = 0.01
Comparison of x by group
(Holm)
List of pairwise comparisons: Z statistic (adjusted p-value)
------------------------------------------------
C15 - C15-seep : 1.329568 (0.3673)
C15 - Control : 0.750568 (0.6794)
C15-seep - Control : -0.618115 (0.2682)
C15 - ODEN : -0.647853 (0.5171)
C15-seep - ODEN : -1.842863 (0.2287)
Control - ODEN : -1.329971 (0.4588)
C15 - Seep background : -2.192194 (0.1135)
C15-seep - Seep background : -2.986712 (0.0141)*
Control - Seep background : -2.649064 (0.0363)
ODEN - Seep background : -1.641819 (0.3019)
alpha = 0.05
Reject Ho if p <= alpha/2

## Sheet: Cossura longocirrata
Kruskal-Wallis rank sum test
data: x and group
Kruskal-Wallis chi-squared = 11.4692, df = 4, p-value = 0.02
Comparison of x by group
(Holm)
List of pairwise comparisons: Z statistic (adjusted p-value)
------------------------------------------------
C15 - C15-seep : -2.089148 (0.1284)
C15 - Control : 1.152387 (0.6229)
C15-seep - Control : 2.836646 (0.0205)*
C15 - ODEN : 0.855281 (0.7848)
C15-seep - ODEN : 2.775034 (0.0221)*
Control - ODEN : -0.457761 (0.6471)
C15 - Seep background : 1.330662 (0.5499)
C15-seep - Seep background : 3.095035 (0.0098)*
Control - Seep background : 0.000000 (0.5000)
ODEN - Seep background : 0.534550 (0.8894)
alpha = 0.05
Reject Ho if p <= alpha/2

## Sheet: Ophiocten sericeum
ruskal-Wallis rank sum test
data: x and group
Kruskal-Wallis chi-squared = 10.5202, df = 4, p-value = 0.03
Comparison of x by group
(Holm)
List of pairwise comparisons: Z statistic (adjusted p-value)
------------------------------------------------
C15 - C15-seep : -1.764414 (0.2330)
C15 - Control : 1.865898 (0.2172)
C15-seep - Control : 3.109831 (0.0094)*
C15 - ODEN : -0.339339 (0.3672)
C15-seep - ODEN : 1.556325 (0.2991)
Control - ODEN : -2.217685 (0.1196)
C15 - Seep background : 0.461690 (0.6443)
C15-seep - Seep background : 2.113419 (0.1383)
Control - Seep background : -1.466063 (0.2853)
ODEN - Seep background : 0.821559 (0.6170)
alpha = 0.05
Reject Ho if p <= alpha/2

## Sheet: Portlandia arctica
Kruskal-Wallis rank sum test
data: x and group
Kruskal-Wallis chi-squared = 10.5166, df = 4, p-value = 0.03
Comparison of x by group
(Holm)
List of pairwise comparisons: Z statistic (adjusted p-value)
------------------------------------------------
C15 - C15-seep : -0.068879 (0.9451)
C15 - Control : 0.973234 (0.8261)
C15-seep - Control : 0.841716 (0.5999)
C15 - ODEN : 1.173765 (0.7215)
C15-seep - ODEN : 0.941067 (0.6933)
Control - ODEN : 0.000000 (0.5000)
C15 - Seep background : -1.731251 (0.3336)
C15-seep - Seep background : -1.239824 (0.7526)
Control - Seep background : -2.472542 (0.0604)
ODEN - Seep background : -2.981998 (0.0143)*

[truncated: 5 more sheets: Pleusymtes pulchella, Frigidoalvania sp., Axinopsida orbiculata, Paraoediceros lynceus, Haploops tubicola]
